# Supplementary material for: Genomic Reference Resource for African Cattle: Genome Sequences and High-Density Array Variants
Source: Sci Data. 2024 Jul 19;11:801. doi: 10.1038/s41597-024-03589-2 (PMC11271538; doi:10.1038/s41597-024-03589-2)
Supplement: Supplementary file 1 — Supplementary Table 1 [file 41597_2024_3589_MOESM1_ESM.xlsx]

## Sheet: Table S1
Table S1: Summary of GRRFAC phase one data comprising collated sets of new and publicly available 555 whole genome sequences and High-density genotypes of 1082 indigenous African cattle samples
Population	Breed	Country of origin	HDG1	WGS2	Source	WGS Bioproject Accession	Related publication	Refrences
East African Zebu (EAZ)	Abergelle	Ethiopia	0	11	Public	PRJNA882591	Zegeye et al. 2023	11
	Afar	Ethiopia	0	14	Public	PRJNA574857	Kim et al. 2020 and Terefe et al., 2022	6, 10
	Arado	Ethiopia	0	11	Public	PRJNA882591	Zegeye et al. 2023	11
	Arsi	Ethiopia	0	10	public	PRJNA574857	Kim et al. 2020	6
	Bagaria	Ethiopia	0	10	Public	PRJNA698721	Terefe et al. 2022	10
	Bale	Ethiopia	0	10	Public	PRJNA698721	Terefe et al. 2022	10
	Begait	Ethiopia	0	20	Public	PRJNA882591, PRJNA574857	Zegeye et al. 2023, Kim et al. 2020	6, 11
	Benshangul	Ethiopia	12	0	Public	PRJEB34751	Mekonnen et al.2019	39
	Boran	Ethiopia	47	40	Public and GRRFAC Project	PRJNA574857, PRJNA1075356, PRJNA853448	Kim et al. 2020, this study	6
	Choke	Ethiopia	0	10	Public	PRJNA841948	Terefe et al. 2022	10
	Erob	Ethiopia	0	10	Public	PRJNA882591	Zegeye et al. 2023	11
	Fogera	Ethiopia	11	9	Public	PRJNA574857	Kim et al. 2020 and Mekonnen et al.2019	6
	Gindeberet	Ethiopia	19	0	Public	PRJEB34751	Mekonnen et al.2019	24
	Goffa	Ethiopia	0	10	Public	PRJNA574857	Kim et al. 2020	6
	Horro	Ethiopia	0	11	Public	PRJNA574857	Kim et al. 2020	6
	Mursi	Ethiopia	0	10	Public	PRJNA574857	Kim et al. 2020	6
	Ogaden	Ethiopia	0	9	Public	PRJNA312138	Kim et al. 2017	2
	Raya	Ethiopia	0	11	Public	PRJNA882591	Zegeye et al. 2023	11
	Semien	Ethiopia	0	10	Public	PRJNA698721	Terefe et al. 2022	10
	Kenyan Boran	Kenya	0	16	Public	PRJNA312138	Kim et al. 2017	2
	KEASZebu3	Kenya	114	0	Public	NA	Bahbahani et al., 2017	3
	Improved Boran	Kenya	23	0	GRRFAC project	NA	this study	NA
	Orma Boran	Kenya	23	0	GRRFAC project	NA	this study	NA
	Nganda	Uganda	23	0	Public	NA	Bahbahani et al., 2017	3
	Sahiwal	Uganda	13	0	Public	NA	Bahbahani et al., 2017, Riggio et al. 2022	3, 16
	Serere zebu	Uganda	13	0	Public	NA	Bahbahani et al., 2017	3
	Karmojang zebu	Uganda	16	0	Public	NA	Bahbahani et al., 2017	3
	Aryashai	Sudan	0	10	Public	PRJNA858239	Tijjani et al. 2022	9
	Butana	Sudan	30	39	Public and GRRFAC project	PRJNA574857, PRJNA858239	Kim et al. 2020, Tijjani et al. 2022, this study	6, 9
	Gash	Sudan	0	10	Public	PRJNA858239	Tijjani at al. 2022	9
	Kenana	Sudan	30	31	Public and GRRFAC project	PRJNA574857, PRJNA858239	Kim et al. 2020, Tijjani et al. 2022, this study	6, 9
	Baggara	Sudan	39	20	Public and GRRFAC project	PRJNA858239	Tijjani et al. 2022, this study	9
	Fulani	Sudan	0	10	Public and GRRFAC project	PRJNA858239	Tijjani et al. 2022	9
East African Admixed (EAA)	Nuer	Ethiopia	13	0	Public	PRJEB34751	Mekonnen et al.2019	24
	Sheko4	Ethiopia	30	9	Public	PRJEB34751	Mekonnen et al.2019	24
	Ankole	Uganda	25	10	Public	PRJNA312138	Kim et al. 2017	2
	Bashi	Rwanda	10	0	GRRFAC project	NA	this study	NA
	Inkoromoijo	Rwanda	10	0	GRRFAC project	NA	this study	NA
	Inkuku	Rwanda	30	0	GRRFAC project	NA	this study	NA
	Inkungu	Rwanda	30	0	GRRFAC project	NA	this study	NA
	Inyambo	Rwanda	29	0	GRRFAC project	NA	this study	NA
Central African Zebu (CAZ)	Toupouri	Chad	71	15	GRRFAC project	PRJNA853448	This study	NA
Central African Admixed (CAA)	Kuri	Chad	73	10	GRRFAC project	PRJNA853448	This study	NA
	Kuri	Nigeria	2	0	Public	NA	Bahbahani et al., 2017	3
West African Zebu (WAZ)	Ngaoundere Gudali	Cameroon	0	1	Public	PRJNA596606	Paguem et al. 2020	15
	Red Fulani	Cameroon	0	1	Public	PRJNA596606	Paguem et al. 2020	15
	White Fulani	Cameroon	0	1	Public	PRJNA596606	Paguem et al. 2020	15
	Zebu Gobra	Senegal	9	10	GRRFAC project	PRJNA853448	This study	NA
	Zebu Maure	Senegal	17	7	GRRFAC project	PRJNA853448	This study	NA
	Adamawa Gudali	Nigeria	25	0	Public	NA	Bahbahani et al. 2017	3
	Azawak	Nigeria	2	0	Public	NA	Bahbahani et al. 2017	3
	Bunaji	Nigeria	23	0	Public	NA	Bahbahani et al. 2017	3
	Red_Bororo	Nigeria	22	0	Public	NA	Bahbahani et al. 2017	3
	Sokoto Gudali	Nigeria	21	0	Public	NA	Bahbahani et al. 2017	3
	Wadara	Nigeria	3	0	Public	NA	Bahbahani et al. 2017	3
	Yakanaji	Nigeria	12	0	Public	NA	Bahbahani et al. 2017	3
West African Admixed (WAA)	Gourounsi	Burkina Faso	1	10	GRRFAC project	PRJNA853448	This study	NA
	Djakkore	Senegal	1	11	GRRFAC project	PRJNA853448	This study	NA
	Friesien_Bunaji	Nigeria	24	0	Public	NA	Bahbahani et al., 2017, Riggio et al. 2022	3, 16
	Keteku	Nigeria	13	0	Public	NA	Bahbahani et al., 2017	3
	Ghana_shorthorn	Ghana	0	10	GRRFAC project	PRJNA853448	This study	NA
	Kapsiki	Cameroon	0	1	GRRFAC project	PRJNA596606	Paguem et al. 2020	15
West African Taurine (WAT)	Namchi	Cameroon	0	1	GRRFAC project	PRJNA596606	Paguem et al. 2020	15
	Baoule	Burkina Faso	21	16	GRRFAC project	PRJNA853448	This study	NA
	Muturu Savanna	Nigeria	0	10	Public	PRJNA386202	Bahbahani et al. 2017, Tijjani et al. 2019	3, 5
	Muturu Forest	Nigeria	12	14	Public and GRRFAC project	PRJNA604048	Hu et al. 2020, this study	39
	N’Dama	Gambia	0	15	Public	PRJNA312138	Kim et al. 2017	2
	N’Dama	Guinea	54	21	Public, GRRFAC project	PRJNA853448	Bahbahani et al., 2017, this study	3
	N’Dama	Nigeria	65	18	Public and GRRFAC project	PRJNA604048, PRJNA853448	Hu et al. 2020, this study	39
	N’Dama	Senegal	21	12	GRRFAC project	PRJNA853448	this study	NA
			1082	555
1High density Genotype
2Whole Genome Sequence
3Kenyan East African shorthorn zebu
4 Sheko cattle were originally grouped as an African Taurine.
