# Supplementary material for: Genomic Reference Resource for African Cattle: Genome Sequences and High-Density Array Variants
Source: Sci Data. 2024 Jul 19;11:801. doi: 10.1038/s41597-024-03589-2 (PMC11271538; doi:10.1038/s41597-024-03589-2)
Supplement: Supplementary file 2 — Supplementary Table 2 [file 41597_2024_3589_MOESM2_ESM.xlsx]

## Sheet: Table S2 - New sequences
Table S2 - List of indigenous African cattle sequences newly generated under the GRRFAC project
S/No	Project Accession	Biosample Accession	Population/type	Breed	Fastq file ID	VCF ID	sampling location
1	PRJNA853448	SAMN30432961	West African Taurine	Ndama	ND1	ND1	Nigeria
2	PRJNA853448	SAMN30432962	West African Taurine	Ndama	ND11	ND11	Nigeria
3	PRJNA853448	SAMN30432963	West African Taurine	Ndama	ND15	ND15	Nigeria
4	PRJNA853448	SAMN30432964	West African Taurine	Ndama	ND17	ND17	Nigeria
5	PRJNA853448	SAMN30432965	West African Taurine	Ndama	ND19	ND19	Nigeria
6	PRJNA853448	SAMN30432966	West African Taurine	Ndama	ND25	ND25	Nigeria
7	PRJNA853448	SAMN30432967	West African Taurine	Ndama	ND26	ND26	Nigeria
8	PRJNA853448	SAMN30432968	West African Taurine	Ndama	ND27	ND27	Nigeria
9	PRJNA853448	SAMN30432969	West African Taurine	Ndama	ND28	ND28	Nigeria
10	PRJNA853448	SAMN30432970	West African Taurine	Ndama	ND29	ND29	Nigeria
11	PRJNA853448	SAMN30432971	West African Taurine	Ndama	ND34	ND34	Nigeria
12	PRJNA853448	SAMN30432972	West African Taurine	Ndama	ND40	ND40	Nigeria
13	PRJNA853448	SAMN29388789	East African Zebu	Butana	SU011201	SU011201	Sudan
14	PRJNA853448	SAMN29388790	East African Zebu	Butana	SU011402	SU011402	Sudan
15	PRJNA853448	SAMN29388791	East African Zebu	Butana	SU019104	SU019104	Sudan
16	PRJNA853448	SAMN29388792	East African Zebu	Butana	SU019109	SU019109	Sudan
17	PRJNA853448	SAMN29388793	East African Zebu	Butana	SU019201	SU019201	Sudan
18	PRJNA853448	SAMN29388794	East African Zebu	Butana	SU019501	SU019501	Sudan
19	PRJNA853448	SAMN29388795	East African Zebu	Butana	SU020104	SU020104	Sudan
20	PRJNA853448	SAMN29388796	East African Zebu	Butana	SU020601	SU020601	Sudan
21	PRJNA853448	SAMN29388797	East African Zebu	Butana	SU020701	SU020701	Sudan
22	PRJNA853448	SAMN29388798	East African Zebu	Butana	SU020803	SU020803	Sudan
23	PRJNA853448	SAMN29388799	East African Zebu	Butana	SU029108	SU029108	Sudan
24	PRJNA853448	SAMN29388800	East African Zebu	Kenana	SU039104	SU039104	Sudan
25	PRJNA853448	SAMN29388801	East African Zebu	Kenana	SU039113	SU039113	Sudan
26	PRJNA853448	SAMN29388802	East African Zebu	Kenana	SU039114	SU039114	Sudan
27	PRJNA853448	SAMN29388803	East African Zebu	Kenana	SU039126	SU039126	Sudan
28	PRJNA853448	SAMN29388804	East African Zebu	Kenana	SU040201	SU040201	Sudan
29	PRJNA853448	SAMN29388805	East African Zebu	Kenana	SU040502	SU040502	Sudan
30	PRJNA853448	SAMN29388806	East African Zebu	Kenana	SU040701	SU040701	Sudan
31	PRJNA853448	SAMN29388807	East African Zebu	Kenana	SU040901	SU040901	Sudan
32	PRJNA853448	SAMN29388808	East African Zebu	Kenana	SU041401	SU041401	Sudan
33	PRJNA853448	SAMN29388809	East African Zebu	Kenana	SU059206	SU059206	Sudan
34	PRJNA853448	SAMN29388810	East African Zebu	Baggara	SU059218	SU059218	Sudan
35	PRJNA853448	SAMN29388811	East African Zebu	Baggara	SU059236	SU059236	Sudan
36	PRJNA853448	SAMN29388812	East African Zebu	Baggara	SU059264	SU059264	Sudan
37	PRJNA853448	SAMN29388813	East African Zebu	Baggara	SU059269	SU059269	Sudan
38	PRJNA853448	SAMN29388814	East African Zebu	Baggara	SU059304	SU059304	Sudan
39	PRJNA853448	SAMN29388815	East African Zebu	Baggara	SU059320	SU059320	Sudan
40	PRJNA853448	SAMN29388816	East African Zebu	Baggara	SU059336	SU059336	Sudan
41	PRJNA853448	SAMN29388817	East African Zebu	Baggara	SU059342	SU059342	Sudan
42	PRJNA853448	SAMN29388818	East African Zebu	Baggara	SU059366	SU059366	Sudan
43	PRJNA853448	SAMN29388736	West African Taurine	Ndama	GN010102	GN010102	Guinea
44	PRJNA853448	SAMN29388737	West African Taurine	Ndama	GN010707	GN010707	Guinea
45	PRJNA853448	SAMN29388738	West African Taurine	Ndama	GN010808	GN010808	Guinea
46	PRJNA853448	SAMN29388739	West African Taurine	Ndama	GN010909	GN010909	Guinea
47	PRJNA853448	SAMN29388740	West African Taurine	Ndama	GN011111	GN011111	Guinea
48	PRJNA853448	SAMN29388741	West African Taurine	Ndama	GN011212	GN011212	Guinea
49	PRJNA853448	SAMN29388742	West African Taurine	Ndama	GN011313	GN011313	Guinea
50	PRJNA853448	SAMN29388743	West African Taurine	Ndama	GN011414	GN011414	Guinea
51	PRJNA853448	SAMN29388744	West African Taurine	Ndama	GN011515	GN011515	Guinea
52	PRJNA853448	SAMN29388745	West African Taurine	Ndama	GN011616	GN011616	Guinea
53	PRJNA853448	SAMN29388746	West African Taurine	Ndama	GN011717	GN011717	Guinea
54	PRJNA853448	SAMN29388747	West African Taurine	Ndama	GN020101	GN020101	Guinea
55	PRJNA853448	SAMN29388748	West African Taurine	Ndama	GN020220	GN020220	Guinea
56	PRJNA853448	SAMN29388749	West African Taurine	Ndama	GN020321	GN020321	Guinea
57	PRJNA853448	SAMN29388750	West African Taurine	Ndama	GN020422	GN020422	Guinea
58	PRJNA853448	SAMN29388751	West African Taurine	Ndama	GN020523	GN020523	Guinea
59	PRJNA853448	SAMN29388752	West African Taurine	Ndama	GN020725	GN020725	Guinea
60	PRJNA853448	SAMN29388753	West African Taurine	Ndama	GN020929	GN020929	Guinea
61	PRJNA853448	SAMN29388754	West African Taurine	Ndama	GN021028	GN021028	Guinea
62	PRJNA853448	SAMN29388755	West African Taurine	Ndama	GN021230	GN021230	Guinea
63	PRJNA853448	SAMN29388756	West African Taurine	Ndama	GN10606	GN10606	Guinea
64	PRJNA853448	SAMN29388819	Central African Admixed	Kuri	TD019112	TD019112	Chad
65	PRJNA853448	SAMN29388820	Central African Admixed	Kuri	TD019119	TD019119	Chad
66	PRJNA853448	SAMN29388821	Central African Admixed	Kuri	TD019126	TD019126	Chad
67	PRJNA853448	SAMN29388822	Central African Admixed	Kuri	TD019134	TD019134	Chad
68	PRJNA853448	SAMN29388823	Central African Admixed	Kuri	TD019143	TD019143	Chad
69	PRJNA853448	SAMN29388824	Central African Admixed	Kuri	TD019144	TD019144	Chad
70	PRJNA853448	SAMN29388825	Central African Admixed	Kuri	TD019156	TD019156	Chad
71	PRJNA853448	SAMN29388826	Central African Admixed	Kuri	TD019167	TD019167	Chad
72	PRJNA853448	SAMN29388827	Central African Admixed	Kuri	TD019170	TD019170	Chad
73	PRJNA853448	SAMN29388828	Central African Admixed	Kuri	TD019171	TD019171	Chad
74	PRJNA853448	SAMN29388829	Central African Zebu	Toupouri	TD029102	TD029102	Chad
75	PRJNA853448	SAMN29388830	Central African Zebu	Toupouri	TD020108	TD020108	Chad
76	PRJNA853448	SAMN29388831	Central African Zebu	Toupouri	TD029111	TD029111	Chad
77	PRJNA853448	SAMN29388832	Central African Zebu	Toupouri	TD029115	TD029115	Chad
78	PRJNA853448	SAMN29388833	Central African Zebu	Toupouri	TD029120	TD029120	Chad
79	PRJNA853448	SAMN29388834	Central African Zebu	Toupouri	TD029123	TD029123	Chad
80	PRJNA853448	SAMN29388835	Central African Zebu	Toupouri	TD029126	TD029126	Chad
81	PRJNA853448	SAMN29388836	Central African Zebu	Toupouri	TD029129	TD029129	Chad
82	PRJNA853448	SAMN29388837	Central African Zebu	Toupouri	TD029133	TD029133	Chad
83	PRJNA853448	SAMN29388838	Central African Zebu	Toupouri	TD029136	TD029136	Chad
84	PRJNA853448	SAMN29388839	Central African Zebu	Toupouri	TD029142	TD029142	Chad
85	PRJNA853448	SAMN29388840	Central African Zebu	Toupouri	TD029147	TD029147	Chad
86	PRJNA853448	SAMN29388841	Central African Zebu	Toupouri	TD029152	TD029152	Chad
87	PRJNA853448	SAMN29388842	Central African Zebu	Toupouri	TD029160	TD029160	Chad
88	PRJNA853448	SAMN29388843	Central African Zebu	Toupouri	TD029166	TD029166	Chad
89	PRJNA853448	SAMN29388700	West African Taurine	Baoule	BF011101	BF011101	Burkina Faso
90	PRJNA853448	SAMN29388701	West African Taurine	Baoule	BF011702	BF011702	Burkina Faso
91	PRJNA853448	SAMN29388702	West African Taurine	Baoule	BF012201	BF012201	Burkina Faso
92	PRJNA853448	SAMN29388703	West African Taurine	Baoule	BF020302	BF020302	Burkina Faso
93	PRJNA853448	SAMN29388704	West African Taurine	Baoule	BF020602	BF020602	Burkina Faso
94	PRJNA853448	SAMN29388705	West African Taurine	Baoule	BF021102	BF021102	Burkina Faso
95	PRJNA853448	SAMN29388706	West African Taurine	Baoule	BF021302	BF021302	Burkina Faso
96	PRJNA853448	SAMN29388707	West African Taurine	Baoule	BF022102	BF022102	Burkina Faso
97	PRJNA853448	SAMN29388708	West African Taurine	Baoule	BF022401	BF022401	Burkina Faso
98	PRJNA853448	SAMN29388709	West African Admixed	Gourounsi	BF030701	BF030701	Burkina Faso
99	PRJNA853448	SAMN29388710	West African Admixed	Gourounsi	BF031501	BF031501	Burkina Faso
100	PRJNA853448	SAMN29388711	West African Admixed	Gourounsi	BF032101	BF032101	Burkina Faso
101	PRJNA853448	SAMN29388712	West African Admixed	Gourounsi	BF040102	BF040102	Burkina Faso
102	PRJNA853448	SAMN29388713	West African Admixed	Gourounsi	BF040701	BF040701	Burkina Faso
103	PRJNA853448	SAMN29388714	West African Admixed	Gourounsi	BF041202	BF041202	Burkina Faso
104	PRJNA853448	SAMN29388715	West African Admixed	Gourounsi	BF043202	BF043202	Burkina Faso
105	PRJNA853448	SAMN29388767	West African Admixed	Djakkore	SN011327	SN011327	Senegal
106	PRJNA853448	SAMN29388768	West African Admixed	Djakkore	SN020305	SN020305	Senegal
107	PRJNA853448	SAMN29388769	West African Admixed	Djakkore	SN021931	SN021931	Senegal
108	PRJNA853448	SAMN29388770	West African Admixed	Djakkore	SN022236	SN022236	Senegal
109	PRJNA853448	SAMN29388771	West African Taurine	Ndama	SN010112	SN010112	Senegal
110	PRJNA853448	SAMN29388772	West African Taurine	Ndama	SN010212	SN010212	Senegal
111	PRJNA853448	SAMN29388773	West African Taurine	Ndama	SN010313	SN010313	Senegal
112	PRJNA853448	SAMN29388774	West African Taurine	Ndama	SN010515	SN010515	Senegal
113	PRJNA853448	SAMN29388775	West African Taurine	Ndama	SN010616	SN010616	Senegal
114	PRJNA853448	SAMN29388776	West African Taurine	Ndama	SN011223	SN011223	Senegal
115	PRJNA853448	SAMN29388777	West African Taurine	Ndama	SN011627	SN011627	Senegal
116	PRJNA853448	SAMN29388778	West African Taurine	Ndama	SN011728	SN011728	Senegal
117	PRJNA853448	SAMN29388779	West African Taurine	Ndama	SN012536	SN012536	Senegal
118	PRJNA853448	SAMN29388780	West African Taurine	Ndama	SN012738	SN012738	Senegal
119	PRJNA853448	SAMN29388781	West African Zebu	Zebu Gobra	SN010620	SN010620	Senegal
120	PRJNA853448	SAMN29388782	West African Zebu	Zebu Gobra	SN012323	SN012323	Senegal
121	PRJNA853448	SAMN29388783	West African Zebu	Zebu Gobra	SN019103	SN019103	Senegal
122	PRJNA853448	SAMN29388784	West African Zebu	Zebu Gobra	SN019106	SN019106	Senegal
123	PRJNA853448	SAMN29388785	West African Zebu	Zebu Maure	SN012951	SN012951	Senegal
124	PRJNA853448	SAMN29388786	West African Zebu	Zebu Maure	SN013355	SN013355	Senegal
125	PRJNA853448	SAMN29388787	West African Zebu	Zebu Maure	SN014163	SN014163	Senegal
126	PRJNA853448	SAMN29388788	West African Zebu	Zebu Maure	SN015275	SN015275	Senegal
127	PRJNA853448	SAMN29388716	East African Zebu	Ethiopia Boran	ET010102	ET010102	Ethiopia
128	PRJNA853448	SAMN29388717	East African Zebu	Ethiopia Boran	ET010204	ET010204	Ethiopia
129	PRJNA853448	SAMN29388718	East African Zebu	Ethiopia Boran	ET010306	ET010306	Ethiopia
130	PRJNA853448	SAMN29388719	East African Zebu	Ethiopia Boran	ET010408	ET010408	Ethiopia
131	PRJNA853448	SAMN29388720	East African Zebu	Ethiopia Boran	ET010610	ET010610	Ethiopia
132	PRJNA853448	SAMN29388721	East African Zebu	Ethiopia Boran	ET019104	ET019104	Ethiopia
133	PRJNA853448	SAMN29388722	East African Zebu	Ethiopia Boran	ET019105	ET019105	Ethiopia
134	PRJNA853448	SAMN29388723	East African Zebu	Ethiopia Boran	ET019108	ET019108	Ethiopia
135	PRJNA853448	SAMN29388724	East African Zebu	Ethiopia Boran	ET019110	ET019110	Ethiopia
136	PRJNA853448	SAMN29388725	East African Zebu	Ethiopia Boran	ET019112	ET019112	Ethiopia
137	PRJNA853448	SAMN29388726	East African Zebu	Ethiopia Boran	ET019117	ET019117	Ethiopia
138	PRJNA853448	SAMN29388727	East African Zebu	Ethiopia Boran	ET019120	ET019120	Ethiopia
139	PRJNA853448	SAMN29388728	East African Zebu	Ethiopia Boran	ET019202	ET019202	Ethiopia
140	PRJNA853448	SAMN29388729	East African Zebu	Ethiopia Boran	ET019204	ET019204	Ethiopia
141	PRJNA853448	SAMN29388730	East African Zebu	Ethiopia Boran	ET019206	ET019206	Ethiopia
142	PRJNA853448	SAMN29388731	East African Zebu	Ethiopia Boran	ET019208	ET019208	Ethiopia
143	PRJNA853448	SAMN29388732	East African Zebu	Ethiopia Boran	ET019212	ET019212	Ethiopia
144	PRJNA853448	SAMN29388733	East African Zebu	Ethiopia Boran	ET019215	ET019215	Ethiopia
145	PRJNA853448	SAMN29388734	East African Zebu	Ethiopia Boran	ET019216	ET019216	Ethiopia
146	PRJNA853448	SAMN29388735	East African Zebu	Ethiopia Boran	ET019220	ET019220	Ethiopia
147	PRJNA853448	SAMN29388690	West African Taurine	Muturu	FRMT011	MUTNGRX000000000011	Nigeria
148	PRJNA853448	SAMN29388691	West African Taurine	Muturu	FRMT012	MUTNGRX000000000012	Nigeria
149	PRJNA853448	SAMN29388692	West African Taurine	Muturu	FRMT013	MUTNGRX000000000013	Nigeria
150	PRJNA853448	SAMN29388693	West African Taurine	Muturu	FRMT014	MUTNGRX000000000014	Nigeria
151	PRJNA853448	SAMN29388694	West African Taurine	Muturu	FRMT015	MUTNGRX000000000015	Nigeria
152	PRJNA853448	SAMN29388695	West African Taurine	Muturu	FRMT016	MUTNGRX000000000016	Nigeria
153	PRJNA853448	SAMN29388696	West African Taurine	Muturu	FRMT017	MUTNGRX000000000017	Nigeria
154	PRJNA853448	SAMN29388697	West African Taurine	Muturu	FRMT018	MUTNGRX000000000018	Nigeria
155	PRJNA853448	SAMN29388698	West African Taurine	Muturu	FRMT019	MUTNGRX000000000019	Nigeria
156	PRJNA853448	SAMN29388699	West African Taurine	Muturu	FRMT020	MUTNGRX000000000020	Nigeria
157	PRJNA853448	SAMN29388690	West African Taurine	Ghana shorthorn	BDT104064	BDT104064	Ghana
158	PRJNA853448	SAMN29388691	West African Taurine	Ghana shorthorn	BDT104066	BDT104066	Ghana
159	PRJNA853448	SAMN29388692	West African Taurine	Ghana shorthorn	BDT104072	BDT104072	Ghana
160	PRJNA853448	SAMN29388693	West African Taurine	Ghana shorthorn	BDT104074	BDT104074	Ghana
161	PRJNA853448	SAMN29388694	West African Taurine	Ghana shorthorn	BDT104076	BDT104076	Ghana
162	PRJNA853448	SAMN29388695	West African Taurine	Ghana shorthorn	BDT104077	BDT104077	Ghana
163	PRJNA853448	SAMN29388696	West African Taurine	Ghana shorthorn	BDT104080	BDT104080	Ghana
164	PRJNA853448	SAMN29388697	West African Taurine	Ghana shorthorn	BDT104082	BDT104082	Ghana
165	PRJNA853448	SAMN29388698	West African Taurine	Ghana shorthorn	BDT104086	BDT104086	Ghana
166	PRJNA853448	SAMN29388699	West African Taurine	Ghana shorthorn	BDT104088	BDT104088	Ghana
167	PRJEB39924	SAMEA7195645	West African Taurine	Ndama	SN019101	NDASENF000000019101	Senegal
168	PRJEB39924	SAMEA7195648	West African Taurine	Ndama	SN019108	NDASENF000000019108	Senegal
169	PRJEB39924	SAMEA7195643	West African Zebu	Zebu Gobra	SN010213	GOBSENF000000010213	Senegal
170	PRJEB39924	SAMEA7195646	West African Zebu	Zebu Gobra	SN019102	GOBSENF000000019102	Senegal
171	PRJEB39924	SAMEA7195647	West African Zebu	Zebu Gobra	SN019107	GOBSENF000000019107	Senegal
172	PRJEB39924	SAMEA7195650	West African Zebu	Zebu Maure	SN012445	MAUSENF000000012445	Senegal
173	PRJEB39924	SAMEA7195649	West African Zebu	Zebu Maure	SN011530	MAUSENM000000011530	Senegal
174	PRJEB39924	SAMEA7195652	West African Zebu	Zebu Maure	SN013860	MAUSENM000000013860	Senegal
175	PRJEB39924	SAMEA7195639	West African Admixed	Gourounsi	BF030901	GOUBKFF000000030901	Burkina Faso
176	PRJEB39924	SAMEA7195638	West African Admixed	Gourounsi	BF030302	GOUBKFF000000030302	Burkina Faso
177	PRJEB39924	SAMEA7195640	West African Admixed	Gourounsi	BF031201	GOUBKFF000000031201	Burkina Faso
178	PRJEB39924	SAMEA7195631	West African Admixed	Djakkore	SN020102	DJASENF000000020102	Senegal
179	PRJEB39924	SAMEA7195632	West African Admixed	Djakkore	SN020406	DJASENF000000020406	Senegal
180	PRJEB39924	SAMEA7195633	West African Admixed	Djakkore	SN020509	DJASENF000000020509	Senegal
181	PRJEB39924	SAMEA7195634	West African Admixed	Djakkore	SN020813	DJASENF000000020813	Senegal
182	PRJEB39924	SAMEA7195635	West African Admixed	Djakkore	SN021220	DJASENF000000021220	Senegal
183	PRJEB39924	SAMEA7195636	West African Admixed	Djakkore	SN021524	DJASENF000000021524	Senegal
184	PRJEB39924	SAMEA7195637	West African Admixed	Djakkore	SN022032	DJASENM000000022032	Senegal
185	PRJEB39924	SAMEA7195624	West African Taurine	Baoule	BF011001	BAOBKFF000000011001	Burkina Faso
186	PRJEB39924	SAMEA7195625	West African Taurine	Baoule	BF011701	BAOBKFF000000011701	Burkina Faso
187	PRJEB39924	SAMEA7195628	West African Taurine	Baoule	BF020502	BAOBKFF000000020502	Burkina Faso
188	PRJEB39924	SAMEA7195626	West African Taurine	Baoule	BF011902	BAOBKFF000000020902	Burkina Faso
189	PRJEB39924	SAMEA7195630	West African Taurine	Baoule	BF022302	BAOBKFF000000022302	Burkina Faso
190	PRJEB39924	SAMEA7195627	West African Taurine	Baoule	BF012401	BAOBKFM000000012401	Burkina Faso
191	PRJEB39924	SAMEA7195629	West African Taurine	Baoule	BF020902	BAOBKFF000000011902	Burkina Faso
192	PRJEB39924	SAMEA7195641	West African Taurine	Ndama	SN010414	NDASENF000000010414	Senegal
193	PRJEB39924	SAMEA7195642	West African Taurine	Ndama	SN012031	NDASENF000000012031	Senegal
194	PRJEB39353	SAMEA7195651	West African Taurine	Ndama	SN013658	MAUSENF000000013658	Senegal
195	PRJEB39924	SAMEA7195644	West African Zebu	Zebu Gobra	SN010316	GOBSENF000000010316	Senegal
196	PRJEB39353	SAMEA7066375	West African Taurine	Ndama	ND21	ND21	Nigeria
197	PRJEB39353	SAMEA7066376	West African Taurine	Ndama	ND23	ND23	Nigeria
198	PRJEB39353	SAMEA7066377	West African Taurine	Ndama	ND39	ND39	Nigeria
199	PRJNA1075356	SAMN39915694	East African Zebu	Ethiopia Boran	BO06	BORETHF000000000016	Ethiopia
200	PRJNA1075356	SAMN39915695	East African Zebu	Ethiopia Boran	BO07	BORETHF000000000017	Ethiopia
201	PRJNA1075356	SAMN39915696	East African Zebu	Ethiopia Boran	BO08	BORETHF000000000018	Ethiopia
202	PRJNA1075356	SAMN39915697	East African Zebu	Ethiopia Boran	BO13	BORETHF000000000019	Ethiopia
203	PRJNA1075356	SAMN39915698	East African Zebu	Ethiopia Boran	BO16	BORETHF000000000020	Ethiopia
204	PRJNA1075356	SAMN39915699	East African Zebu	Ethiopia Boran	BO17	BORETHF000000000021	Ethiopia
205	PRJNA1075356	SAMN39915700	East African Zebu	Ethiopia Boran	BO18	BORETHF000000000022	Ethiopia
206	PRJNA1075356	SAMN39915701	East African Zebu	Ethiopia Boran	BO21	BORETHF000000000023	Ethiopia
207	PRJNA1075356	SAMN39915702	East African Zebu	Ethiopia Boran	BO24	BORETHF000000000024	Ethiopia
208	PRJNA1075356	SAMN39915703	East African Zebu	Ethiopia Boran	BO30	BORETHF000000000025	Ethiopia
