# Supplementary material for: Genomic Reference Resource for African Cattle: Genome Sequences and High-Density Array Variants
Source: Sci Data. 2024 Jul 19;11:801. doi: 10.1038/s41597-024-03589-2 (PMC11271538; doi:10.1038/s41597-024-03589-2)
Supplement: Supplementary file 3 — Supplementary Table 3 [file 41597_2024_3589_MOESM3_ESM.xlsx]

## Sheet: Table S3 - all 555 WGS samples
Table S3 - List of collated 555 samples of indigenous African Cattle included in the sequence variant dataset and comprising newly generated and public genomes
S/No	Population/Breed	VCF ID	SOURCE
1	Abergelle	ABRETHF000000000002	PUBLIC
2	Abergelle	ABRETHF000000000011	PUBLIC
3	Abergelle	ABRETHF000000000013	PUBLIC
4	Abergelle	ABRETHF000000000014	PUBLIC
5	Abergelle	ABRETHF000000000021	PUBLIC
6	Abergelle	ABRETHF000000000029	PUBLIC
7	Abergelle	ABRETHM000000000007	PUBLIC
8	Abergelle	ABRETHM000000000010	PUBLIC
9	Abergelle	ABRETHM000000000012	PUBLIC
10	Abergelle	ABRETHM000000000015	PUBLIC
11	Abergelle	ABRETHM000000000016	PUBLIC
12	Afar	AFRETHF000000000002	PUBLIC
13	Afar	AFRETHF000000000003	PUBLIC
14	Afar	AFRETHF000000000004	PUBLIC
15	Afar	AFRETHF000000000005	PUBLIC
16	Afar	AFRETHF000000000006	PUBLIC
17	Afar	AFRETHF000000000007	PUBLIC
18	Afar	AFRETHF000000000008	PUBLIC
19	Afar	AFRETHM000000000011	PUBLIC
20	Afar	AFRETHM000000000012	PUBLIC
21	Afar	AFRETHX000000000013	PUBLIC
22	Afar	AFRETHX000000000014	PUBLIC
23	Afar	AFRETHX000000000015	PUBLIC
24	Afar	AFRETHX000000000016	PUBLIC
25	Afar	AFRETHX000000000017	PUBLIC
26	Ankole	ANKUGAX000000000001	PUBLIC
27	Ankole	ANKUGAX000000000015	PUBLIC
28	Ankole	ANKUGAX000000000030	PUBLIC
29	Ankole	ANKUGAX000000000050	PUBLIC
30	Ankole	ANKUGAX000000000073	PUBLIC
31	Ankole	ANKUGAX000000000109	PUBLIC
32	Ankole	ANKUGAX000000000111	PUBLIC
33	Ankole	ANKUGAX000000000122	PUBLIC
34	Ankole	ANKUGAX000000000123	PUBLIC
35	Ankole	ANKUGAX000000000135	PUBLIC
36	Arado	ARETHF000000000001	PUBLIC
37	Arado	ARETHF000000000005	PUBLIC
38	Arado	ARETHF000000000006	PUBLIC
39	Arado	ARETHF000000000013	PUBLIC
40	Arado	ARETHF000000000023	PUBLIC
41	Arado	ARETHF000000000024	PUBLIC
42	Arado	ARETHF000000000030	PUBLIC
43	Arado	ARETHF000000000031	PUBLIC
44	Arado	ARETHM000000000010	PUBLIC
45	Arado	ARETHM000000000011	PUBLIC
46	Arado	ARETHM000000000032	PUBLIC
47	Arsi	ARSETHF000000000001	PUBLIC
48	Arsi	ARSETHF000000000002	PUBLIC
49	Arsi	ARSETHF000000000003	PUBLIC
50	Arsi	ARSETHF000000000007	PUBLIC
51	Arsi	ARSETHF000000000009	PUBLIC
52	Arsi	ARSETHF000000000010	PUBLIC
53	Arsi	ARSETHM000000000012	PUBLIC
54	Arsi	ARSETHM000000000013	PUBLIC
55	Arsi	ARSETHM000000000014	PUBLIC
56	Arsi	ARSETHM000000000015	PUBLIC
57	Aryashai	ARYSUDX000000000003	PUBLIC
58	Aryashai	ARYSUDX000000000005	PUBLIC
59	Aryashai	ARYSUDX000000000007	PUBLIC
60	Aryashai	ARYSUDX000000000008	PUBLIC
61	Aryashai	ARYSUDX000000000009	PUBLIC
62	Aryashai	ARYSUDX000000000010	PUBLIC
63	Aryashai	ARYSUDX000000000011	PUBLIC
64	Aryashai	ARYSUDX000000000020	PUBLIC
65	Aryashai	ARYSUDX000000000021	PUBLIC
66	Aryashai	ARYSUDX000000000022	PUBLIC
67	Bagaria	BAGETHF000000000001	PUBLIC
68	Bagaria	BAGETHF000000000004	PUBLIC
69	Bagaria	BAGETHF000000000007	PUBLIC
70	Bagaria	BAGETHF000000000012	PUBLIC
71	Bagaria	BAGETHF000000000016	PUBLIC
72	Bagaria	BAGETHF000000000019	PUBLIC
73	Bagaria	BAGETHF000000000023	PUBLIC
74	Bagaria	BAGETHF000000000030	PUBLIC
75	Bagaria	BAGETHF000000000033	PUBLIC
76	Bagaria	BAGETHM000000000028	PUBLIC
77	Baggara	SU059206	GRRFAC
78	Baggara	SU059218	GRRFAC
79	Baggara	SU059236	GRRFAC
80	Baggara	SU059264	GRRFAC
81	Baggara	SU059269	GRRFAC
82	Baggara	SU059304	GRRFAC
83	Baggara	SU059320	GRRFAC
84	Baggara	SU059336	GRRFAC
85	Baggara	SU059342	GRRFAC
86	Baggara	SU059366	GRRFAC
87	Baggara	BAGSUDX000000000001	PUBLIC
88	Baggara	BAGSUDX000000000002	PUBLIC
89	Baggara	BAGSUDX000000000003	PUBLIC
90	Baggara	BAGSUDX000000000004	PUBLIC
91	Baggara	BAGSUDX000000000005	PUBLIC
92	Baggara	BAGSUDX000000000006	PUBLIC
93	Baggara	BAGSUDX000000000007	PUBLIC
94	Baggara	BAGSUDX000000000008	PUBLIC
95	Baggara	BAGSUDX000000000009	PUBLIC
96	Baggara	BAGSUDX000000000010	PUBLIC
97	Bale	BALETHF000000000004	PUBLIC
98	Bale	BALETHF000000000005	PUBLIC
99	Bale	BALETHF000000000009	PUBLIC
100	Bale	BALETHF000000000011	PUBLIC
101	Bale	BALETHF000000000012	PUBLIC
102	Bale	BALETHF000000000016	PUBLIC
103	Bale	BALETHF000000000019	PUBLIC
104	Bale	BALETHF000000000023	PUBLIC
105	Bale	BALETHF000000000024	PUBLIC
106	Bale	BALETHM000000000014	PUBLIC
107	Baoule	BAOBKFF000000011001	GRRFAC
108	Baoule	BAOBKFF000000011701	GRRFAC
109	Baoule	BAOBKFF000000020502	GRRFAC
110	Baoule	BAOBKFF000000020902	GRRFAC
111	Baoule	BAOBKFF000000022302	GRRFAC
112	Baoule	BAOBKFM000000012401	GRRFAC
113	Baoule	BAOBKFF000000011902	GRRFAC
114	Baoule	BF011101	GRRFAC
115	Baoule	BF012201	GRRFAC
116	Baoule	BF020302	GRRFAC
117	Baoule	BF020602	GRRFAC
118	Baoule	BF021102	GRRFAC
119	Baoule	BF021302	GRRFAC
120	Baoule	BF022102	GRRFAC
121	Baoule	BF022401	GRRFAC
122	Baoule	BF011702	GRRFAC
123	Begait	BEGETHF000000000010	PUBLIC
124	Begait	BEGETHF000000000011	PUBLIC
125	Begait	BEGETHF000000000013	PUBLIC
126	Begait	BEGETHF000000000014	PUBLIC
127	Begait	BEGETHF000000000016	PUBLIC
128	Begait	BEGETHF000000000018	PUBLIC
129	Begait	BEGETHF000000000019	PUBLIC
130	Begait	BEGETHF000000000025	PUBLIC
131	Begait	BEGETHF000000000027	PUBLIC
132	Begait	BGETHF000000000001	PUBLIC
133	Begait	BGETHF000000000002	PUBLIC
134	Begait	BGETHF000000000005	PUBLIC
135	Begait	BGETHF000000000007	PUBLIC
136	Begait	BGETHF000000000013	PUBLIC
137	Begait	BGETHM000000000015	PUBLIC
138	Begait	BGETHF000000000017	PUBLIC
139	Begait	BGETHF000000000019	PUBLIC
140	Begait	BGETHF000000000020	PUBLIC
141	Begait	BGETHF000000000021	PUBLIC
142	Begait	BGETHF000000000031	PUBLIC
143	Butana	SU011201	GRRFAC
144	Butana	SU011402	GRRFAC
145	Butana	SU019104	GRRFAC
146	Butana	SU019109	GRRFAC
147	Butana	SU019201	GRRFAC
148	Butana	SU019501	GRRFAC
149	Butana	SU020104	GRRFAC
150	Butana	SU020601	GRRFAC
151	Butana	SU020701	GRRFAC
152	Butana	SU020803	GRRFAC
153	Butana	SU029108	GRRFAC
154	Butana	BUTSUDX000000000001	PUBLIC
155	Butana	BUTSUDX000000000001b	PUBLIC
156	Butana	BUTSUDX000000000002	PUBLIC
157	Butana	BUTSUDX000000000003	PUBLIC
158	Butana	BUTSUDX000000000004	PUBLIC
159	Butana	BUTSUDX000000000005	PUBLIC
160	Butana	BUTSUDX000000000005b	PUBLIC
161	Butana	BUTSUDX000000000006	PUBLIC
162	Butana	BUTSUDX000000000006b	PUBLIC
163	Butana	BUTSUDX000000000007b	PUBLIC
164	Butana	BUTSUDX000000000008	PUBLIC
165	Butana	BUTSUDX000000000008b	PUBLIC
166	Butana	BUTSUDX000000000009	PUBLIC
167	Butana	BUTSUDX000000000010b	PUBLIC
168	Butana	BUTSUDX000000000011	PUBLIC
169	Butana	BUTSUDX000000000011b	PUBLIC
170	Butana	BUTSUDX000000000012	PUBLIC
171	Butana	BUTSUDX000000000013	PUBLIC
172	Butana	BUTSUDX000000000013b	PUBLIC
173	Butana	BUTSUDX000000000014	PUBLIC
174	Butana	BUTSUDX000000000015	PUBLIC
175	Butana	BUTSUDX000000000015b	PUBLIC
176	Butana	BUTSUDX000000000016	PUBLIC
177	Butana	BUTSUDX000000000017	PUBLIC
178	Butana	BUTSUDX000000000018	PUBLIC
179	Butana	BUTSUDX000000000019	PUBLIC
180	Butana	BUTSUDX000000000020	PUBLIC
181	Butana	BUTSUDX000000000020b	PUBLIC
182	Choke	CHOETHF000000000006	PUBLIC
183	Choke	CHOETHF000000000007	PUBLIC
184	Choke	CHOETHF000000000009	PUBLIC
185	Choke	CHOETHF000000000014	PUBLIC
186	Choke	CHOETHF000000000015	PUBLIC
187	Choke	CHOETHF000000000020	PUBLIC
188	Choke	CHOETHM000000000011	PUBLIC
189	Choke	CHOETHM000000000018	PUBLIC
190	Choke	CHOETHM000000000024	PUBLIC
191	Choke	CHOETHM000000000026	PUBLIC
192	Djakkore	SN020305	GRRFAC
193	Djakkore	SN021931	GRRFAC
194	Djakkore	SN022236	GRRFAC
195	Djakkore	DJASENF000000020102	GRRFAC
196	Djakkore	DJASENF000000020406	GRRFAC
197	Djakkore	DJASENF000000020509	GRRFAC
198	Djakkore	DJASENF000000020813	GRRFAC
199	Djakkore	DJASENF000000021220	GRRFAC
200	Djakkore	DJASENF000000021524	GRRFAC
201	Djakkore	DJASENM000000022032	GRRFAC
202	Djakkore	SN011327	GRRFAC
203	Erob	EROETHF000000000004	PUBLIC
204	Erob	EROETHF000000000010	PUBLIC
205	Erob	EROETHF000000000011	PUBLIC
206	Erob	EROETHF000000000013	PUBLIC
207	Erob	EROETHF000000000015	PUBLIC
208	Erob	EROETHF000000000018	PUBLIC
209	Erob	EROETHM000000000001	PUBLIC
210	Erob	EROETHM000000000006	PUBLIC
211	Erob	EROETHM000000000007	PUBLIC
212	Erob	EROETHM000000000017	PUBLIC
213	ETBoran	ET010102	GRRFAC
214	ETBoran	ET010204	GRRFAC
215	ETBoran	ET010306	GRRFAC
216	ETBoran	ET010408	GRRFAC
217	ETBoran	ET010610	GRRFAC
218	ETBoran	ET019104	GRRFAC
219	ETBoran	ET019105	GRRFAC
220	ETBoran	ET019108	GRRFAC
221	ETBoran	ET019110	GRRFAC
222	ETBoran	ET019112	GRRFAC
223	ETBoran	ET019117	GRRFAC
224	ETBoran	ET019120	GRRFAC
225	ETBoran	ET019202	GRRFAC
226	ETBoran	ET019204	GRRFAC
227	ETBoran	ET019206	GRRFAC
228	ETBoran	ET019208	GRRFAC
229	ETBoran	ET019212	GRRFAC
230	ETBoran	ET019215	GRRFAC
231	ETBoran	ET019216	GRRFAC
232	ETBoran	ET019220	GRRFAC
233	ETBoran	BORETHF000000000001	PUBLIC
234	ETBoran	BORETHF000000000002	PUBLIC
235	ETBoran	BORETHF000000000003	PUBLIC
236	ETBoran	BORETHF000000000004	PUBLIC
237	ETBoran	BORETHF000000000005	PUBLIC
238	ETBoran	BORETHF000000000007	PUBLIC
239	ETBoran	BORETHF000000000010	PUBLIC
240	ETBoran	BORETHM000000000012	PUBLIC
241	ETBoran	BORETHM000000000013	PUBLIC
242	ETBoran	BORETHM000000000015	PUBLIC
243	ETBoran	BORETHF000000000016	PUBLIC
244	ETBoran	BORETHF000000000017	PUBLIC
245	ETBoran	BORETHF000000000018	PUBLIC
246	ETBoran	BORETHF000000000019	PUBLIC
247	ETBoran	BORETHF000000000020	PUBLIC
248	ETBoran	BORETHF000000000021	PUBLIC
249	ETBoran	BORETHF000000000022	PUBLIC
250	ETBoran	BORETHF000000000023	PUBLIC
251	ETBoran	BORETHF000000000024	PUBLIC
252	ETBoran	BORETHF000000000025	PUBLIC
253	Fogera	FOGETHF000000000002	PUBLIC
254	Fogera	FOGETHF000000000003	PUBLIC
255	Fogera	FOGETHF000000000005	PUBLIC
256	Fogera	FOGETHF000000000006	PUBLIC
257	Fogera	FOGETHF000000000007	PUBLIC
258	Fogera	FOGETHF000000000008	PUBLIC
259	Fogera	FOGETHF000000000009	PUBLIC
260	Fogera	FOGETHF000000000010	PUBLIC
261	Fogera	FOGETHM000000000011	PUBLIC
262	Fulani	FULSUDX000000000001	PUBLIC
263	Fulani	FULSUDX000000000002	PUBLIC
264	Fulani	FULSUDX000000000003	PUBLIC
265	Fulani	FULSUDX000000000004	PUBLIC
266	Fulani	FULSUDX000000000005	PUBLIC
267	Fulani	FULSUDX000000000006	PUBLIC
268	Fulani	FULSUDX000000000007	PUBLIC
269	Fulani	FULSUDX000000000008	PUBLIC
270	Fulani	FULSUDX000000000009	PUBLIC
271	Fulani	FULSUDX000000000012	PUBLIC
272	Gash	GASSUDX000000000001	PUBLIC
273	Gash	GASSUDX000000000003	PUBLIC
274	Gash	GASSUDX000000000007	PUBLIC
275	Gash	GASSUDX000000000008	PUBLIC
276	Gash	GASSUDX000000000009	PUBLIC
277	Gash	GASSUDX000000000010	PUBLIC
278	Gash	GASSUDX000000000011	PUBLIC
279	Gash	GASSUDX000000000012	PUBLIC
280	Gash	GASSUDX000000000021	PUBLIC
281	Gash	GASSUDX000000000022	PUBLIC
282	GhanaSHN	BDT104064	GRRFAC
283	GhanaSHN	BDT104066	GRRFAC
284	GhanaSHN	BDT104072	GRRFAC
285	GhanaSHN	BDT104074	GRRFAC
286	GhanaSHN	BDT104076	GRRFAC
287	GhanaSHN	BDT104077	GRRFAC
288	GhanaSHN	BDT104080	GRRFAC
289	GhanaSHN	BDT104082	GRRFAC
290	GhanaSHN	BDT104086	GRRFAC
291	GhanaSHN	BDT104088	GRRFAC
292	Goffa	GOFETHF000000000001	PUBLIC
293	Goffa	GOFETHF000000000003	PUBLIC
294	Goffa	GOFETHF000000000004	PUBLIC
295	Goffa	GOFETHF000000000005	PUBLIC
296	Goffa	GOFETHF000000000010	PUBLIC
297	Goffa	GOFETHF000000000011	PUBLIC
298	Goffa	GOFETHF000000000014	PUBLIC
299	Goffa	GOFETHM000000000012	PUBLIC
300	Goffa	GOFETHM000000000013	PUBLIC
301	Goffa	GOFETHM000000000015	PUBLIC
302	Gourounsi	BF030701	GRRFAC
303	Gourounsi	BF031501	GRRFAC
304	Gourounsi	BF032101	GRRFAC
305	Gourounsi	BF040102	GRRFAC
306	Gourounsi	BF040701	GRRFAC
307	Gourounsi	BF041202	GRRFAC
308	Gourounsi	BF043202	GRRFAC
309	Gourounsi	GOUBKFF000000030901	GRRFAC
310	Gourounsi	GOUBKFF000000030302	GRRFAC
311	Gourounsi	GOUBKFF000000031201	GRRFAC
312	Gudali	CAMGUD2879	PUBLIC
313	Horro	HORETHF000000000001	PUBLIC
314	Horro	HORETHF000000000002	PUBLIC
315	Horro	HORETHF000000000003	PUBLIC
316	Horro	HORETHF000000000004	PUBLIC
317	Horro	HORETHF000000000005	PUBLIC
318	Horro	HORETHF000000000006	PUBLIC
319	Horro	HORETHF000000000007	PUBLIC
320	Horro	HORETHF000000000008	PUBLIC
321	Horro	HORETHM000000000009	PUBLIC
322	Horro	HORETHM000000000010	PUBLIC
323	Horro	HORETHM000000000012	PUBLIC
324	Kapsiki	CAMKPK2882	PUBLIC
325	KEBoran	BORKENX000000000130	PUBLIC
326	KEBoran	BORKENX000000000168	PUBLIC
327	KEBoran	BORKENX000000000261	PUBLIC
328	KEBoran	BORKENX000000000375	PUBLIC
329	KEBoran	BORKENX000000000392	PUBLIC
330	KEBoran	BORKENX000000000439	PUBLIC
331	KEBoran	BORKENX000000000467	PUBLIC
332	KEBoran	BORKENX000000000563	PUBLIC
333	KEBoran	BORKENX000000000587	PUBLIC
334	KEBoran	BORKENX000000000672	PUBLIC
335	KEBoran	BORKENX000000002684	PUBLIC
336	KEBoran	BORKENX000000002754	PUBLIC
337	KEBoran	BORKENX000000002794	PUBLIC
338	KEBoran	BORKENX000000003265	PUBLIC
339	KEBoran	BORKENX000000003321	PUBLIC
340	KEBoran	BORKENX000000003324	PUBLIC
341	Kenana	SU039104	GRRFAC
342	Kenana	SU039113	GRRFAC
343	Kenana	SU039114	GRRFAC
344	Kenana	SU039126	GRRFAC
345	Kenana	SU040201	GRRFAC
346	Kenana	SU040502	GRRFAC
347	Kenana	SU040701	GRRFAC
348	Kenana	SU040901	GRRFAC
349	Kenana	SU041401	GRRFAC
350	Kenana	KENSUDX000000000001	PUBLIC
351	Kenana	KENSUDX000000000002	PUBLIC
352	Kenana	KENSUDX000000000003	PUBLIC
353	Kenana	KENSUDX000000000004	PUBLIC
354	Kenana	KENSUDX000000000007	PUBLIC
355	Kenana	KENSUDX000000000010	PUBLIC
356	Kenana	KENSUDX000000000011	PUBLIC
357	Kenana	KENSUDX000000000013	PUBLIC
358	Kenana	KENSUDX000000000014	PUBLIC
359	Kenana	KENSUDX000000000016	PUBLIC
360	Kenana	KENSUDX000000000018	PUBLIC
361	Kenana	KENSUDX000000000020	PUBLIC
362	Kenana	KENSUDX000000000031	PUBLIC
363	Kenana	KENSUDX000000000032	PUBLIC
364	Kenana	KENSUDX000000000033	PUBLIC
365	Kenana	KENSUDX000000000035	PUBLIC
366	Kenana	KENSUDX000000000036	PUBLIC
367	Kenana	KENSUDX000000000037	PUBLIC
368	Kenana	KENSUDX000000000041	PUBLIC
369	Kenana	KENSUDX000000000042	PUBLIC
370	Kenana	KENSUDX000000000050	PUBLIC
371	Kenana	KENSUDX000000000051	PUBLIC
372	Kuri	TD019112	GRRFAC
373	Kuri	TD019119	GRRFAC
374	Kuri	TD019126	GRRFAC
375	Kuri	TD019134	GRRFAC
376	Kuri	TD019143	GRRFAC
377	Kuri	TD019144	GRRFAC
378	Kuri	TD019156	GRRFAC
379	Kuri	TD019167	GRRFAC
380	Kuri	TD019170	GRRFAC
381	Kuri	TD019171	GRRFAC
382	Mursi	MURETHF000000000002	PUBLIC
383	Mursi	MURETHF000000000003	PUBLIC
384	Mursi	MURETHF000000000005	PUBLIC
385	Mursi	MURETHF000000000006	PUBLIC
386	Mursi	MURETHF000000000008	PUBLIC
387	Mursi	MURETHF000000000009	PUBLIC
388	Mursi	MURETHF000000000010	PUBLIC
389	Mursi	MURETHF000000000011	PUBLIC
390	Mursi	MURETHM000000000014	PUBLIC
391	Mursi	MURETHM000000000017	PUBLIC
392	Muturu	MUTNGRX000000000011	GRRFAC
393	Muturu	MUTNGRX000000000012	GRRFAC
394	Muturu	MUTNGRX000000000013	GRRFAC
395	Muturu	MUTNGRX000000000014	GRRFAC
396	Muturu	MUTNGRX000000000015	GRRFAC
397	Muturu	MUTNGRX000000000016	GRRFAC
398	Muturu	MUTNGRX000000000017	GRRFAC
399	Muturu	MUTNGRX000000000018	GRRFAC
400	Muturu	MUTNGRX000000000019	GRRFAC
401	Muturu	MUTNGRX000000000020	GRRFAC
402	Muturu	MUTNGRM000000000021	PUBLIC
403	Muturu	MUTNGRM000000000022	PUBLIC
404	Muturu	MUTNGRM000000000023	PUBLIC
405	Muturu	MUTNGRM000000000024	PUBLIC
406	Muturu	MUTNGRF000000000001	PUBLIC
407	Muturu	MUTNGRX000000000002	PUBLIC
408	Muturu	MUTNGRX000000000003	PUBLIC
409	Muturu	MUTNGRX000000000004	PUBLIC
410	Muturu	MUTNGRX000000000005	PUBLIC
411	Muturu	MUTNGRX000000000006	PUBLIC
412	Muturu	MUTNGRX000000000007	PUBLIC
413	Muturu	MUTNGRX000000000008	PUBLIC
414	Muturu	MUTNGRX000000000009	PUBLIC
415	Muturu	MUTNGRX000000000010	PUBLIC
416	Namchi	CAMNCH2883	PUBLIC
417	NDama	GN010102	GRRFAC
418	NDama	GN010707	GRRFAC
419	NDama	GN010808	GRRFAC
420	NDama	GN010909	GRRFAC
421	NDama	GN011111	GRRFAC
422	NDama	GN011212	GRRFAC
423	NDama	GN011313	GRRFAC
424	NDama	GN011414	GRRFAC
425	NDama	GN011515	GRRFAC
426	NDama	GN011616	GRRFAC
427	NDama	GN011717	GRRFAC
428	NDama	GN020101	GRRFAC
429	NDama	GN020220	GRRFAC
430	NDama	GN020321	GRRFAC
431	NDama	GN020422	GRRFAC
432	NDama	GN020523	GRRFAC
433	NDama	GN020725	GRRFAC
434	NDama	GN020929	GRRFAC
435	NDama	GN021028	GRRFAC
436	NDama	GN021230	GRRFAC
437	NDama	GN10606	GRRFAC
438	NDama	ND1	GRRFAC
439	NDama	ND11	GRRFAC
440	NDama	ND15	GRRFAC
441	NDama	ND17	GRRFAC
442	NDama	ND19	GRRFAC
443	NDama	ND21	GRRFAC
444	NDama	ND23	GRRFAC
445	NDama	ND25	GRRFAC
446	NDama	ND26	GRRFAC
447	NDama	ND27	GRRFAC
448	NDama	ND28	GRRFAC
449	NDama	ND29	GRRFAC
450	NDama	ND34	GRRFAC
451	NDama	ND39	GRRFAC
452	NDama	ND40	GRRFAC
453	NDama	SN010112	GRRFAC
454	NDama	NDASENF000000010414	GRRFAC
455	NDama	NDASENF000000012031	GRRFAC
456	NDama	SN010212	GRRFAC
457	NDama	SN010313	GRRFAC
458	NDama	SN010515	GRRFAC
459	NDama	SN010616	GRRFAC
460	NDama	SN011223	GRRFAC
461	NDama	SN011627	GRRFAC
462	NDama	SN011728	GRRFAC
463	NDama	SN012536	GRRFAC
464	NDama	SN012738	GRRFAC
465	NDama	MAUSENF000000013658	GRRFAC
466	NDama	NDAGUIX000000000064	PUBLIC
467	NDama	NDAGUIX000000000118	PUBLIC
468	NDama	NDAGUIX000000000131	PUBLIC
469	NDama	NDAGUIX000000000148	PUBLIC
470	NDama	NDAGUIX000000000158	PUBLIC
471	NDama	NDAGUIX000000000166	PUBLIC
472	NDama	NDAGUIX000000000169	PUBLIC
473	NDama	NDAGUIX000000000183	PUBLIC
474	NDama	NDAGUIX000000000719	PUBLIC
475	NDama	NDAGUIX000000000730	PUBLIC
476	NDama	NDASENX000000000002	PUBLIC
477	NDama	NDASENX000000000003	PUBLIC
478	NDama	NDASENX000000000005	PUBLIC
479	Ndama	NDANGRM000000000177	PUBLIC
480	NDama	NDANGRM000000000186	PUBLIC
481	NDama	NDANGRM000000000188	PUBLIC
482	NDama	NDANGRM000000000190	PUBLIC
483	Ogaden	OGDETHX000000000001	PUBLIC
484	Ogaden	OGDETHX000000000002	PUBLIC
485	Ogaden	OGDETHX000000000004	PUBLIC
486	Ogaden	OGDETHX000000000005	PUBLIC
487	Ogaden	OGDETHX000000000006	PUBLIC
488	Ogaden	OGDETHX000000000007	PUBLIC
489	Ogaden	OGDETHX000000000008	PUBLIC
490	Ogaden	OGDETHX000000000009	PUBLIC
491	Ogaden	OGDETHX000000000010	PUBLIC
492	Raya	RAYETHF000000000011	PUBLIC
493	Raya	RAYETHF000000000017	PUBLIC
494	Raya	RAYETHF000000000019	PUBLIC
495	Raya	RAYETHF000000000021	PUBLIC
496	Raya	RAYETHF000000000022	PUBLIC
497	Raya	RAYETHF000000000023	PUBLIC
498	Raya	RAYETHF000000000025	PUBLIC
499	Raya	RAYETHF000000000026	PUBLIC
500	Raya	RAYETHF000000000030	PUBLIC
501	Raya	RAYETHM000000000005	PUBLIC
502	Raya	RAYETHM000000000006	PUBLIC
503	RedFulani	CAMRFL2880	PUBLIC
504	Semien	SEMETHF000000000001	PUBLIC
505	Semien	SEMETHF000000000002	PUBLIC
506	Semien	SEMETHF000000000004	PUBLIC
507	Semien	SEMETHF000000000010	PUBLIC
508	Semien	SEMETHM000000000003	PUBLIC
509	Semien	SEMETHM000000000005	PUBLIC
510	Semien	SEMETHM000000000007	PUBLIC
511	Semien	SEMETHM000000000008	PUBLIC
512	Semien	SEMETHM000000000009	PUBLIC
513	Semien	SEMETHM000000000011	PUBLIC
514	Sheko	SHEETHF000000000001	PUBLIC
515	Sheko	SHEETHF000000000002	PUBLIC
516	Sheko	SHEETHF000000000003	PUBLIC
517	Sheko	SHEETHF000000000004	PUBLIC
518	Sheko	SHEETHF000000000005	PUBLIC
519	Sheko	SHEETHF000000000006	PUBLIC
520	Sheko	SHEETHF000000000008	PUBLIC
521	Sheko	SHEETHF000000000011	PUBLIC
522	Sheko	SHEETHF000000000012	PUBLIC
523	Toupouri	TD020108	GRRFAC
524	Toupouri	TD029102	GRRFAC
525	Toupouri	TD029111	GRRFAC
526	Toupouri	TD029115	GRRFAC
527	Toupouri	TD029120	GRRFAC
528	Toupouri	TD029123	GRRFAC
529	Toupouri	TD029126	GRRFAC
530	Toupouri	TD029129	GRRFAC
531	Toupouri	TD029133	GRRFAC
532	Toupouri	TD029136	GRRFAC
533	Toupouri	TD029142	GRRFAC
534	Toupouri	TD029147	GRRFAC
535	Toupouri	TD029152	GRRFAC
536	Toupouri	TD029160	GRRFAC
537	Toupouri	TD029166	GRRFAC
538	WhiteFulani	CAMWFL2881	PUBLIC
539	ZebuGobra	NDASENF000000019101	GRRFAC
540	ZebuGobra	NDASENF000000019108	GRRFAC
541	ZebuGobra	GOBSENF000000010213	GRRFAC
542	ZebuGobra	GOBSENF000000019102	GRRFAC
543	ZebuGobra	GOBSENF000000010316	GRRFAC
544	ZebuGobra	GOBSENF000000019107	GRRFAC
545	ZebuGobra	SN010620	GRRFAC
546	ZebuGobra	SN012323	GRRFAC
547	ZebuGobra	SN019103	GRRFAC
548	ZebuGobra	SN019106	GRRFAC
549	ZebuMaure	MAUSENF000000012445	GRRFAC
550	ZebuMaure	MAUSENM000000011530	GRRFAC
551	ZebuMaure	MAUSENM000000013860	GRRFAC
552	ZebuMaure	SN012951	GRRFAC
553	ZebuMaure	SN013355	GRRFAC
554	ZebuMaure	SN014163	GRRFAC
555	ZebuMaure	SN015275	GRRFAC
