# Supplementary material for: Genomic Reference Resource for African Cattle: Genome Sequences and High-Density Array Variants
Source: Sci Data. 2024 Jul 19;11:801. doi: 10.1038/s41597-024-03589-2 (PMC11271538; doi:10.1038/s41597-024-03589-2)
Supplement: Supplementary file 5 — Supplementary Table 5 [file 41597_2024_3589_MOESM5_ESM.xlsx]

## Sheet: Table S5 - WGS_QC
Table S5 - list of samples excluded from sequences variants dataset due to high relatedness and variants missingness
S/No	Sample id	reason for exclusion	related PHI	second pair of duplicates
1	SN010616	high relatedness	0.497666	SN010112
2	GOBSENF000000010316	high relatedness	0.497304	GOBSENF000000019107
3	BUTSUDX000000000005	high relatedness	0.474128	SU019104
4	GOFETHF000000000001	high relatedness	0.447349	GOFETHM000000000015
5	EROETHM000000000017	high relatedness	0.433016	EROETHF000000000013
6	EROETHF000000000010	high relatedness	0.431047	EROETHM000000000006
7	KENSUDX000000000016	high relatedness	0.369177	KENSUDX000000000003
8	BUTSUDX000000000015b	high relatedness (likely mix up)	0.334936
9	BUTSUDX000000000020b	high relatedness (likely mix up)	0.285804
10	GASSUDX000000000021	high relatedness (likely mix up)	0.334936
11	GASSUDX000000000007	high relatedness (likely mix up)	0.285804
	Sample id	reason for exclusion	proportion of missing variants
12	NDANGRM000000000190	high proportion of missing variants	0.422727
13	NDANGRM000000000177	high proportion of missing variants	0.353397
