# Supplementary material for: Genomic Reference Resource for African Cattle: Genome Sequences and High-Density Array Variants
Source: Sci Data. 2024 Jul 19;11:801. doi: 10.1038/s41597-024-03589-2 (PMC11271538; doi:10.1038/s41597-024-03589-2)
Supplement: Supplementary file 6 — Supplementary Table 6 [file 41597_2024_3589_MOESM6_ESM.xlsx]

## Sheet: Table S6 - HD_SNP_QC
Table S6 - list of samples excluded from HD SNP genotype dataset due to high relatedness and variants missingness
S/No	Sample id	reason for exclusion	relatedness PHI	second pair of duplicates
1	ADGX1005311	high relatedness	0.5	YKJNS3.03
2	ADGX1005313	high relatedness	0.5	YKJNS3.02
3	AZWX1005338	high relatedness	0.5	YKJNS3.01
4	KTKNS4.09	high relatedness	0.5	MUTNS1.09
5	KTKNS4.10	high relatedness	0.5	MUTNS1.10
6	KTKNS4.11	high relatedness	0.5	MUTNS1.11
7	KTKNS4.12	high relatedness	0.5	MUTNS1.12
8	WDRX1005324	high relatedness	0.5	YKJNS3.04
9	BF010901	high relatedness	0.499547	BF011001
10	SN015275	high relatedness	0.499536	SN015376
11	Bashi10	high relatedness	0.499535	Bashi6
12	SN014668	high relatedness	0.499475	SN015173
13	Bashi5	high relatedness	0.499438	Bashi8
14	Inyambo6	high relatedness	0.499315	Inyambo15
15	Bashi2	high relatedness	0.499287	Bashi9
16	SN010112	high relatedness	0.49921	SN010212
17	TD019167	high relatedness	0.498741	TD019170
	Sample id	reason for exclusion	proportion of missing variants
18	Benshangul_38	high proportion of missing variants	0.233277
19	Benshangul_39	high proportion of missing variants	0.217967
